# Supplementary material for: Are Supplemental Nutrition Assistance Program Restrictions on Sugar-Sweetened Beverages Effective in Reducing Purchase or Consumption? A Systematic Review
Source: Nutrients. 2024 May 12;16(10):1459. doi: 10.3390/nu16101459 (PMC11123964; doi:10.3390/nu16101459)
Supplement: Supplementary file 1 [file nutrients-16-01459-s001.zip]

Archive with 1 entries (1 files):
- nutrients-3003387-supplementary.pdf
